# Supplementary material for: Heavy Metal-Resistant Filamentous Fungi as Potential Mercury Bioremediators
Source: J Fungi (Basel). 2021 May 14;7(5):386. doi: 10.3390/jof7050386 (PMC8156478; doi:10.3390/jof7050386)
Supplement: Supplementary file 1 [file jof-07-00386-s001.zip]

Archive with 1 entries (1 files):
- jof-1214632-supplementary.pdf
